# Supplementary material for: Transcriptional activity and epigenetic regulation of transposable elements in the symbiotic fungus Rhizophagus irregularis
Source: Genome Res. 2021 Dec;31(12):2290–302. doi: 10.1101/gr.275752.121 (PMC8647823; doi:10.1101/gr.275752.121)
Supplement: Supplemental Material [file supp_gr.275752.121_Supplemental_Code.zip]

Archive with 21 entries (18 files):
- Supplemental_Code/
- Supplemental_Code/.DS_Store
- Supplemental_Code/Fig.1.R
- Supplemental_Code/Fig.2.R
- Supplemental_Code/Fig.3-4.R
- Supplemental_Code/Fig.5.R
- Supplemental_Code/Fig.6.R
- Supplemental_Code/Fig.S2.R
- Supplemental_Code/Fig.S3.R
- Supplemental_Code/Fig.S4.R
- __MACOSX/
- __MACOSX/Supplemental_Code/
- __MACOSX/Supplemental_Code/._.DS_Store
- __MACOSX/Supplemental_Code/._Fig.1.R
- __MACOSX/Supplemental_Code/._Fig.2.R
- __MACOSX/Supplemental_Code/._Fig.3-4.R
- __MACOSX/Supplemental_Code/._Fig.5.R
- __MACOSX/Supplemental_Code/._Fig.6.R
- __MACOSX/Supplemental_Code/._Fig.S2.R
- __MACOSX/Supplemental_Code/._Fig.S3.R
- __MACOSX/Supplemental_Code/._Fig.S4.R
